# Supplementary material for: Imagin: An Integrase-Like Gene Conserved Across Malacostracan Crustaceans Derived From a Ginger1 DNA Transposon
Source: Genome Biol Evol. 2026 Jan 16;18(2):evag010. doi: 10.1093/gbe/evag010 (PMC12863088; doi:10.1093/gbe/evag010)
Supplement: evag010_Supplementary_Data [file evag010_supplementary_data.zip]

Archive with 2 entries (2 files):
- 2025-12-11_Supplementary_Figure.docx
- 2025-12-11_supplementary_tables.xlsx
