# Supplementary material for: Imagin: An Integrase-Like Gene Conserved Across Malacostracan Crustaceans Derived From a Ginger1 DNA Transposon
Source: Genome Biol Evol. 2026 Jan 16;18(2):evag010. doi: 10.1093/gbe/evag010 (PMC12863088; doi:10.1093/gbe/evag010)
Supplement: evag010_Supplementary_Data [file evag010_supplementary_data.zip › 2025-12-11_supplementary_tables.xlsx]

## Sheet: Table_S1_MMUT
Supplementary Table 1. MMUT sequences identified from malacostracan crustaceans.
Order	Suborder	Infraorder	Family	Species	Genome	Transcript	Protein
Decapoda	Dendrobranchiata		Penaeidae	Penaeus japonicus	NW_025029526.1		XP_042874391.1
				Penaeus vannamei	NW_020872734.1		XP_069979541.1
				Penaeus monodon	NC_051387.1		XP_037785013.1
				Peneus chinensis	NC_061830.1		XP_047477554.1
				Penaeus indicus	NW_026949151.1		XP_063606483.1
				Metapenaeus bennettae		GHDJ01003283.1
	Pleocyemata	Caridea	Palaemonidae	Palaemon carinicauda	NC_090739.1		XP_068244660.1
				Macrobrachium nipponense	NC_087202.1		XP_064115939.1
				Macrobrachium rosenbergii	NC_089752.1		XP_066968409.1
			Pandalidae	Pandalus borealis	JAVIII010019169.1
			Crangonidae	Crangon crangon		GKAF01019997.1
			Atyidae	Halocaridina rubra	JAXCGZ010009481.1
				Halocaridinides trigonophthalma		GHBI01023577.1
				Neocaridina denticulata	BAABUL010001016.1	GGXN01038842.1
				Caridina multidentata	BDMR012730770.1	IABX01133313.1
		Achelata	Palinuridae	Panulirus ornatus	NC_092244.1		XP_071531588.1
				Jasus edwardsii		GGHM01048414.1
		Astacidea	Homaridae	Homarus americanus	NW_024725521.1		XP_042220504.1
				Homarus gammarus	CAUDMG010003042.1
			Parastacidae	Cherax quadricarinatus	NC_091364.1		XP_053650704.1
				Cherax destructor	WNWK01008214.1
			Cambaridae	Procambarus clarkii	NC_059639.1		XP_069181961.1
		Anomura	Porcellanidae	Petrolisthes cinctipes	JAWQEG010005873.1
				Petrolisthes manimaculis	JAWZYT010003468.1
			Coenobitidae	Coenobita brevimanus	JAVRFU020000059.1
			Lithodinae	Paralithodes platypus	JAVRFV010000049.1
				Paralithodes camtschaticus		HBWQ01026498.1
		Brachyura	Varunidae	Eriocheir sinensis			XP_050728835.1
			Oregoniidae	Chionoecetes opilio	JACEEZ010025720.1
			Cancridae	Cancer borealis	JBCDWE010000031.1
				Metacarcinus magister	JAPQNM010000033.1
			Portunidae	Callinectes sapidus	JAOPJN010002036.1
				Scylla paramamosain			XP_063887775.1
				Portunus trituberculatus			XP_045106188.1
Euphausiacea			Euphausiidae	Euphausia superba	JAPMSX010984927.1	GFCS01325602.1
				Meganyctiphanes norvegica	CAXKWB010041792.1	GETT01240624.1
Stomatopoda			Squillidae	Oratosquilla oratoria	NC_134781.1		XP_076041274.1
Isopoda	Oniscidea		Armadillidiidae	Armadillidium vulgare	SAUD01030393.1
				Armadillidium nasatum	SEYY01021081.1
			Trichoniscidae	Trichoniscus matulici		GKUF01085867.1
	Cymothoida		Cirolanidae	Bathynomus jamesi	JAJOZX010000594.1
Amphipoda	Talitrida		Hyalellidae	Hyalella azteca	NW_025939167.1
	Talitroidea		Talitridae	Trinorchestia longiramus	VCRD01006928.1
				Morinoia aosen	JASJYW010000022.1

## Sheet: Table_S2_Port
Supplementary Table 2. TBLASTN positive hits querying Portunus trituberculatus Imagin protein (XP_045102541.1) against the Portunus trituberculatus genome assembly (GCF_017591435.1)
Description	Scientific Name	Max Score	Total Score	Query Cover	E value	Per. Ident	Acc. Len	Accession
Portunus trituberculatus isolate SZX2019 chromosome 48, ASM1759143v1	Portunus trituberculatus	674	901	1	0	0.787	30197846	NC_059302.1
Portunus trituberculatus isolate SZX2019 chromosome 18, ASM1759143v1	Portunus trituberculatus	81.3	182	0.59	2e-14	0.2342	27450777	NC_059272.1
Portunus trituberculatus isolate SZX2019 chromosome 42, ASM1759143v1	Portunus trituberculatus	55.5	258	0.34	2e-06	0.2283	31792048	NC_059296.1
Portunus trituberculatus isolate SZX2019 chromosome 49, ASM1759143v1	Portunus trituberculatus	56.2	251	0.34	1e-06	0.2963	21793880	NC_059303.1
Portunus trituberculatus isolate SZX2019 chromosome 47, ASM1759143v1	Portunus trituberculatus	56.2	148	0.34	1e-06	0.2811	38170672	NC_059301.1
Portunus trituberculatus isolate SZX2019 chromosome 41, ASM1759143v1	Portunus trituberculatus	55.1	108	0.34	3e-06	0.2757	42710960	NC_059295.1
Portunus trituberculatus isolate SZX2019 chromosome 16, ASM1759143v1	Portunus trituberculatus	43.1	116	0.34	0.013	0.2544	16942622	NC_059270.1
Portunus trituberculatus isolate SZX2019 chromosome 33, ASM1759143v1	Portunus trituberculatus	53.1	145	0.34	1e-05	0.2795	17720624	NC_059287.1
Portunus trituberculatus isolate SZX2019 chromosome 39, ASM1759143v1	Portunus trituberculatus	52.4	52.4	0.34	2e-05	0.2762	22338078	NC_059293.1
Portunus trituberculatus isolate SZX2019 chromosome 38, ASM1759143v1	Portunus trituberculatus	51.2	138	0.34	5e-05	0.2568	38839762	NC_059292.1
Portunus trituberculatus isolate SZX2019 chromosome 1, ASM1759143v1	Portunus trituberculatus	48.5	92.8	0.34	0.0003	0.2394	6801519	NC_059255.1
Portunus trituberculatus isolate SZX2019 chromosome 14, ASM1759143v1	Portunus trituberculatus	48.5	138	0.34	0.0003	0.2407	21622326	NC_059268.1
Portunus trituberculatus isolate SZX2019 unplaced genomic scaffold, ASM1759143v1 PGA_scaffold_238__1_contigs__length_215716	Portunus trituberculatus	47.8	47.8	0.34	0.0005	0.2312	215716	NW_025541406.1
Portunus trituberculatus isolate SZX2019 chromosome 32, ASM1759143v1	Portunus trituberculatus	47.8	179	0.34	0.0005	0.2295	16283586	NC_059286.1
Portunus trituberculatus isolate SZX2019 chromosome 37, ASM1759143v1	Portunus trituberculatus	46.2	46.2	0.34	0.002	0.2263	33242319	NC_059291.1

## Sheet: Table_S3_Oratosquilla_oratoria
Supplementary Table 3. TBLASTN positive hits querying Oratosquilla oratoria Imagin protein (XP_076041275.1) against the Oratosquilla oratoria genome assembly (GCF_046742065.1)
Description	Scientific Name	Max Score	Total Score	Query Cover	E value	Per. Ident	Acc. Len	Accession
Oratosquilla oratoria isolate Oo_2021 chromosome 5, ASM4674206v1	Oratosquilla oratoria	842	1989	1	0	0.8643	88996401	NC_134781.1
Oratosquilla oratoria isolate Oo_2021 chromosome 43, ASM4674206v1	Oratosquilla oratoria	84.7	402	0.7	7e-15	0.2414	41883045	NC_134819.1
Oratosquilla oratoria isolate Oo_2021 chromosome 31, ASM4674206v1	Oratosquilla oratoria	93.2	1068	0.61	2e-17	0.2968	52874870	NC_134807.1
Oratosquilla oratoria isolate Oo_2021 chromosome 15, ASM4674206v1	Oratosquilla oratoria	94.4	842	0.59	6e-18	0.3032	68920631	NC_134791.1
Oratosquilla oratoria isolate Oo_2021 chromosome 41, ASM4674206v1	Oratosquilla oratoria	92.8	400	0.59	2e-17	0.3032	45427997	NC_134817.1
Oratosquilla oratoria isolate Oo_2021 chromosome 16, ASM4674206v1	Oratosquilla oratoria	87	628	0.59	1e-15	0.3067	68895141	NC_134792.1
Oratosquilla oratoria isolate Oo_2021 chromosome 18, ASM4674206v1	Oratosquilla oratoria	93.6	749	0.56	1e-17	0.3032	66199676	NC_134794.1
Oratosquilla oratoria isolate Oo_2021 chromosome 39, ASM4674206v1	Oratosquilla oratoria	85.5	650	0.55	4e-15	0.3032	47082867	NC_134815.1
Oratosquilla oratoria isolate Oo_2021 chromosome 13, ASM4674206v1	Oratosquilla oratoria	94.7	1391	0.55	5e-18	0.3097	71222576	NC_134789.1
Oratosquilla oratoria isolate Oo_2021 chromosome 7, ASM4674206v1	Oratosquilla oratoria	94.4	1192	0.55	6e-18	0.3032	85251090	NC_134783.1
Oratosquilla oratoria isolate Oo_2021 chromosome 4, ASM4674206v1	Oratosquilla oratoria	94.4	913	0.55	6e-18	0.3097	89090708	NC_134780.1
Oratosquilla oratoria isolate Oo_2021 chromosome 27, ASM4674206v1	Oratosquilla oratoria	96.3	812	0.53	2e-18	0.3097	56725177	NC_134803.1
Oratosquilla oratoria isolate Oo_2021 chromosome 3, ASM4674206v1	Oratosquilla oratoria	92.8	1599	0.53	2e-17	0.3032	89750395	NC_134779.1
Oratosquilla oratoria isolate Oo_2021 chromosome 29, ASM4674206v1	Oratosquilla oratoria	94.7	841	0.52	4e-18	0.3032	54259507	NC_134805.1
Oratosquilla oratoria isolate Oo_2021 chromosome 10, ASM4674206v1	Oratosquilla oratoria	94.4	1033	0.52	7e-18	0.3032	75409283	NC_134786.1
Oratosquilla oratoria isolate Oo_2021 chromosome 44, ASM4674206v1	Oratosquilla oratoria	93.2	568	0.52	1e-17	0.3032	35087666	NC_134820.1
Oratosquilla oratoria isolate Oo_2021 chromosome 1, ASM4674206v1	Oratosquilla oratoria	92.8	1414	0.52	2e-17	0.3032	136562582	NC_134777.1
Oratosquilla oratoria isolate Oo_2021 chromosome 24, ASM4674206v1	Oratosquilla oratoria	90.1	668	0.52	1e-16	0.2968	59600749	NC_134800.1
Oratosquilla oratoria isolate Oo_2021 chromosome 2, ASM4674206v1	Oratosquilla oratoria	90.1	1721	0.52	1e-16	0.2968	95560098	NC_134778.1
Oratosquilla oratoria isolate Oo_2021 chromosome 11, ASM4674206v1	Oratosquilla oratoria	89.4	476	0.52	2e-16	0.3133	75373809	NC_134787.1
Oratosquilla oratoria isolate Oo_2021 chromosome 20, ASM4674206v1	Oratosquilla oratoria	89.4	892	0.52	2e-16	0.3133	62785654	NC_134796.1
Oratosquilla oratoria isolate Oo_2021 chromosome 26, ASM4674206v1	Oratosquilla oratoria	89.4	1093	0.52	2e-16	0.3133	57640424	NC_134802.1
Oratosquilla oratoria isolate Oo_2021 chromosome 34, ASM4674206v1	Oratosquilla oratoria	87	960	0.52	1e-15	0.3356	49214070	NC_134810.1
Oratosquilla oratoria isolate Oo_2021 chromosome 14, ASM4674206v1	Oratosquilla oratoria	85.5	1129	0.52	4e-15	0.3032	69174617	NC_134790.1
Oratosquilla oratoria isolate Oo_2021 chromosome 19, ASM4674206v1	Oratosquilla oratoria	83.6	988	0.52	2e-14	0.302	65979262	NC_134795.1
Oratosquilla oratoria isolate Oo_2021 chromosome 21, ASM4674206v1	Oratosquilla oratoria	82.4	810	0.52	4e-14	0.2848	61799699	NC_134797.1
Oratosquilla oratoria isolate Oo_2021 chromosome 40, ASM4674206v1	Oratosquilla oratoria	75.5	703	0.52	5e-12	0.2793	46327117	NC_134816.1
Oratosquilla oratoria isolate Oo_2021 chromosome 9, ASM4674206v1	Oratosquilla oratoria	75.5	498	0.52	5e-12	0.2793	81181771	NC_134785.1
Oratosquilla oratoria isolate Oo_2021 chromosome 36, ASM4674206v1	Oratosquilla oratoria	72	72	0.52	7e-11	0.2109	48340440	NC_134812.1
Oratosquilla oratoria isolate Oo_2021 unplaced genomic scaffold, ASM4674206v1 SCAFFOLD115	Oratosquilla oratoria	71.2	142	0.52	1e-10	0.2075	500000	NW_027467472.1
Oratosquilla oratoria isolate Oo_2021 chromosome 25, ASM4674206v1	Oratosquilla oratoria	93.2	1005	0.51	1e-17	0.3032	59372195	NC_134801.1

## Sheet: Table_S4_Bj
Supplementary Table 4. TBLASTN positive hits querying PjImagin protein (XP_042874400.1) against Bathynomus jamesi genome assembly (JAJOZX000000000.1)
Description	Max Score	Total Score	Query Cover	E value	Per. Ident	Acc. Len	Accession
Bathynomus jamesi isolate JY-2021 scaffold594	89.7	157	0.63	4e-16	0.2755	1336923	JAJOZX010000594.1
Bathynomus jamesi isolate JY-2021 scaffold963	81.3	81.3	0.5	2e-13	0.244	1045397	JAJOZX010000963.1
Bathynomus jamesi isolate JY-2021 scaffold13	81.3	351	0.32	2e-13	0.3064	3070710	JAJOZX010000013.1
Bathynomus jamesi isolate JY-2021 scaffold3014	82	179	0.32	1e-13	0.3069	578821	JAJOZX010003014.1
Bathynomus jamesi isolate JY-2021 scaffold1313	82.4	82.4	0.32	8e-14	0.3011	923767	JAJOZX010001313.1

## Sheet: Table_S5_Bathynomus_jamesi
Supplementary Table 5. TBLASTN positive hits querying Bathynomus jamesi Imagin protein against the Bathynomus jamesi genome assembly (JAJOZX000000000.1)
Description	Max Score	Total Score	Query Cover	E value	Per. Ident	Acc. Len	Accession
Bathynomus jamesi isolate JY-2021 scaffold594	549	718	1	2e-176	1	1336923	JAJOZX010000594.1
Bathynomus jamesi isolate JY-2021 scaffold924	57	102	0.87	2e-06	0.2331	1101643	JAJOZX010000924.1
Bathynomus jamesi isolate JY-2021 scaffold458	57.4	103	0.85	1e-06	0.2277	1454831	JAJOZX010000458.1
Bathynomus jamesi isolate JY-2021 scaffold5551	57	104	0.85	2e-06	0.2367	317089	JAJOZX010005551.1
Bathynomus jamesi isolate JY-2021 scaffold8323	56.6	310	0.85	3e-06	0.2299	173212	JAJOZX010008323.1
Bathynomus jamesi isolate JY-2021 scaffold3570	57.8	57.8	0.77	9e-07	0.2175	500352	JAJOZX010003570.1
Bathynomus jamesi isolate JY-2021 scaffold23	56.6	158	0.76	2e-06	0.2218	2793486	JAJOZX010000023.1
Bathynomus jamesi isolate JY-2021 scaffold2773	56.6	56.6	0.76	2e-06	0.2243	603039	JAJOZX010002773.1
Bathynomus jamesi isolate JY-2021 scaffold13	58.9	424	0.74	4e-07	0.2395	3070710	JAJOZX010000013.1
Bathynomus jamesi isolate JY-2021 scaffold87	58.2	113	0.74	8e-07	0.2277	2248411	JAJOZX010000087.1
Bathynomus jamesi isolate JY-2021 scaffold1744	57.4	255	0.74	1e-06	0.2353	791069	JAJOZX010001744.1
Bathynomus jamesi isolate JY-2021 scaffold339	57	108	0.74	2e-06	0.2256	1552160	JAJOZX010000339.1
Bathynomus jamesi isolate JY-2021 scaffold856	57	105	0.74	2e-06	0.2331	1120091	JAJOZX010000856.1

## Sheet: Table_S6_Armadillidium_vulgare
Supplementary Table 6. TBLASTN positive hits querying Armadillidium vulgare Imagin protein against the Armadillidium vulgare genome assembly (SAUD00000000.1)
Description	Max Score	Total Score	Query Cover	E value	Per. Ident	Acc. Len	Accession
Armadillidium vulgare isolate BF2787 Contig3972	549	721	1	1e-176	1	98760	SAUD01030393.1
Armadillidium vulgare isolate BF2787 Contig39819	70.9	70.9	0.79	2e-11	0.2295	112799	SAUD01030483.1
Armadillidium vulgare isolate BF2787 Contig19294	69.3	132	0.66	5e-11	0.2373	39985	SAUD01011966.1
Armadillidium vulgare isolate BF2787 Contig9575	67	67	0.76	3e-10	0.2258	16063	SAUD01043155.1
Armadillidium vulgare isolate BF2787 Contig203	67	67	0.73	3e-10	0.2193	93315	SAUD01012876.1
Armadillidium vulgare isolate BF2787 Contig9387	66.6	66.6	0.73	5e-10	0.2296	23110	SAUD01042981.1
Armadillidium vulgare isolate BF2787 Contig28685	66.2	66.2	0.71	6e-10	0.2355	20007	SAUD01020459.1
Armadillidium vulgare isolate BF2787 Contig5365	65.9	131	0.76	7e-10	0.2194	48159	SAUD01039357.1
Armadillidium vulgare isolate BF2787 Contig47029	65.9	65.9	0.76	7e-10	0.2194	69369	SAUD01037088.1
Armadillidium vulgare isolate BF2787 scaffold_2465	65.9	131	0.73	7e-10	0.2268	118020	SAUD01002465.1
Armadillidium vulgare isolate BF2787 Contig9347	65.9	65.9	0.73	7e-10	0.2201	32186	SAUD01042949.1
Armadillidium vulgare isolate BF2787 Contig23338	65.9	65.9	0.73	7e-10	0.2268	57030	SAUD01015618.1
Armadillidium vulgare isolate BF2787 Contig10929	65.9	65.9	0.76	7e-10	0.2194	43951	SAUD01004456.1

## Sheet: Table_S7_Armadillidium_nasatum
Supplementary Table 7. TBLASTN positive hits querying Armadillidium nasatum Imagin protein against the Armadillidium nasatum genome assembly (GCA_009176605.1)
Description	Max Score	Total Score	Query Cover	E value	Per. Ident	Acc. Len	Accession
Armadillidium nasatum isolate ANa2 Contig5662	494	862	1	3e-156	1	247366	SEYY01021081.1
Armadillidium nasatum isolate ANa2 Contig12446	488	693	0.81	3e-154	0.9917	27159	SEYY01003597.1
Armadillidium nasatum isolate ANa2 Contig26434	486	693	0.81	1e-153	0.9876	34381	SEYY01017486.1
Armadillidium nasatum isolate ANa2 Contig11165	44.3	44.3	0.55	0.005	0.2046	30101	SEYY01002358.1
Armadillidium nasatum isolate ANa2 Contig4982	45.4	45.4	0.5	0.002	0.2119	31755	SEYY01020444.1
Armadillidium nasatum isolate ANa2 Contig21023	45.1	45.1	0.39	0.003	0.2102	27456	SEYY01012000.1
Armadillidium nasatum isolate ANa2 Contig9591	301	301	0.34	2e-89	0.9735	12705	SEYY01024803.1
Armadillidium nasatum isolate ANa2 Contig10607	44.3	44.3	0.3	0.005	0.2296	19074	SEYY01001828.1
Armadillidium nasatum isolate ANa2 Contig4043	48.1	48.1	0.23	0.0004	0.3529	50804	SEYY01019550.1
Armadillidium nasatum isolate ANa2 Contig1028	46.6	46.6	0.22	0.001	0.3646	228667	SEYY01001527.1
Armadillidium nasatum isolate ANa2 Contig9881	44.7	87	0.16	0.004	0.5455	22537	SEYY01025079.1
Armadillidium nasatum isolate ANa2 Contig21738	44.3	44.3	0.14	0.005	0.4355	18961	SEYY01012706.1
Armadillidium nasatum isolate ANa2 Contig23735	49.3	49.3	0.14	0.0002	0.4237	21652	SEYY01014722.1
Armadillidium nasatum isolate ANa2 Contig9445	48.1	48.1	0.13	0.0004	0.4464	30168	SEYY01024668.1
Armadillidium nasatum isolate ANa2 Contig17068	49.7	49.7	0.13	0.0001	0.4828	11998	SEYY01008076.1
Armadillidium nasatum isolate ANa2 Contig9745	47.4	47.4	0.13	0.0007	0.4909	69836	SEYY01024949.1

## Sheet: Table_S8_Hyalella_azteca
Supplementary Table 8. TBLASTN positive hits querying Hyalella azteca Imagin protein (XP_018024546.1) against the Hyalella azteca genome assembly (GCF_000764305.2)
Description	Scientific Name	Max Score	Total Score	Query Cover	E value	Per. Ident	Acc. Len	Accession
Hyalella azteca isolate HAZT.00-mixed unplaced genomic scaffold, Hazt_2.0.2 contig9088	Hyalella azteca	252	428	1	6e-76	0.9924	195318	NW_025939167.1
Hyalella azteca isolate HAZT.00-mixed unplaced genomic scaffold, Hazt_2.0.2 contig1249	Hyalella azteca	65.9	65.9	0.63	3e-11	0.2734	197655	NW_025931574.1
Hyalella azteca isolate HAZT.00-mixed unplaced genomic scaffold, Hazt_2.0.2 contig642	Hyalella azteca	66.6	282	0.5	2e-11	0.4205	226380	NW_025930981.1
Hyalella azteca isolate HAZT.00-mixed unplaced genomic scaffold, Hazt_2.0.2 contig11217	Hyalella azteca	66.2	258	0.49	2e-11	0.3553	77700	NW_025941222.1
Hyalella azteca isolate HAZT.00-mixed unplaced genomic scaffold, Hazt_2.0.2 contig3643	Hyalella azteca	66.2	247	0.46	2e-11	0.3412	417644	NW_025933885.1

## Sheet: Table_S9_DDE
Supplementary Table 9. DDE integrase and transposases used in the phylogenetic analysis.
Clade(1)	Clade(2)	Name	Accession	Host
Retroviridae	Spumaretrovirus	Human spumaretrovirus	3OY9_1	Homo sapiens
Retroviridae	Spumaretrovirus	Feline foamy virus	O93209.1	Felidae
Retroviridae	Spumaretrovirus	Bovine foamy virus	NP_044929.1	Bovidae
Retroviridae	Lentivirus	Human immunodeficiency virus 1	NP_057849.4	Homo sapiens
Retroviridae	Lentivirus	Feline immunodeficiency virus	NP_040973.1	Felidae
Retroviridae	Lentivirus	Equine infectious anemia virus	AAB59862.1	Equidae
Retroviridae	Lentivirus	Bovine immunodeficiency virus	NP_040563.1	Bovidae
Retroviridae	Gammaretrovirus	Koala retrovirus	Q9TTC1.2	Phascolarctos cinereus
Retroviridae	Gammaretrovirus	Feline leukemia virus	P10273.2	Felidae
Retroviridae	Gammaretrovirus	Moloney murine leukemia virus	P03355.5	Mus musculus
Retroviridae	Gammaretrovirus	Reticuloendotheliosis virus	P03360.2	Galliformes
Retroviridae	Epsilonretrovirus	Walleye dermal sarcoma virus	NP_045937.2	Sander vitreus
Retroviridae	Deltaretrovirus	Bovine leukemia virus	NP_056895.1	Bovidae
Retroviridae	Deltaretrovirus	Endogenous retrovirus group K member 8	P63133.1	Homo sapiens
Retroviridae	Deltaretrovirus	Human T-lymphotropic virus type 1	NP_049560.1	Homo sapiens
Retroviridae	Alpharetrovirus	Rous sarcoma virus	NP_056886.1	Galliformes
Pseudoviridae	Copia	Copia	P04146	Drosophila melanogaster
Pseudoviridae	Copia	TNT	P10978.1	Nicotiana tabacum
Pseudoviridae	Copia	RE1	Q94HW2.1	Arabidopsis thaliana
Pseudoviridae	Copia	RE1	RVW84276.1	Vitis vinifera
Pseudoviridae	Copia		XP_035671251.1	Branchiostoma floridae
Pseudoviridae	Copia	PyRE1G1	BAG74297.1	Neopyropia yezoensis
Polinton			XP_002645623.1	Caenorhabditis briggsae
Polinton			ETO61421.1	Phytophthora parasitica
Polinton		Terrapene box turtle adintovirus	DAC80291.1	Terrapene triunguis
Polinton		Rhizophagus glomeromycete fungus MELD virus	DAC81706.1	Rhizophagus glomeromycete
Polinton			HAN73253.1	Planktothrix_sp. UBA8402
Metavirus	Tat	RIRE2	BAA84458.1	Oryza sativa
Metavirus	Tat	Ogre	AAQ82037.1	Pisum sativum
Metavirus	Saci2	Porifera	CAP69654.1	Lubomirskia baikalensis
Metavirus	Saci2	Chordata	KAI2654681.1	Labeo rohita
Metavirus	Saci2	Saci2	DAA04499.1	Schistosoma mansoni
Metavirus	Osvaldo	Isis	ABD72267.1	Drosophila buzzatii
Metavirus	Osvaldo	Osvaldo	CAB39733.1	Drosophila buzzatii
Metavirus	Osvaldo	Ulysses	S18211	Drosophila_virilis
Metavirus	Mag(B-clade)	YRD6	Q09575.1	Caenorhabditis elegans
Metavirus	Mag(A-clade)	Cnidaria	XP_047123845.1	Hydra vulgaris
Metavirus	Mag(A-clade)	Arthropoda	XP_028037375.1	Bombyx mandarina
Metavirus	Kabuki	Kabuki	BAA92690.1	Bombyx mori
Metavirus	Kabuki	Boudicca	XP_018646405.1	Schistosoma mansoni
Metavirus	Chromoclade	Ty3-I	Q7LHG5.2	Saccharomyces cerevisiae
Metavirus	Chromoclade	CfT-1	YP_009666308.1	Cladosporium fulvum
Metavirus	Chromoclade	CRM	AAM94350.1	Zea mays
Metavirus	Chromoclade	Galadriel	AAD13304.1	Solanum lycopersicum
Metavirus	Chromoclade	Legolas	AAD20658.1	Arabidopsis thaliana
Metavirus	Chromoclade	Maggy	T18348	Pyricularia grisea
Metavirus	Chromoclade	Tf1	AAA35339.1	Schizosaccharomyces pombe
Metavirus	412	412	P10394.1	Drosophila melanogaster
Metavirus	412	Mdg1	S70430	Drosophila melanogaster
Ginger2	Rotifera		CAF3048232.1	Rotaria_sp. Silwood2
Ginger2	Nimaviridae	Chiromantes dehaani nimavirus	BDV50249.1	Chiromantes dehaani
Ginger2	Nimaviridae	Sesarmops intermedium nimavirus	BDT63497.1	Sesarmops intermedium
Ginger2	Nimaviridae	Hemigrapsus takanoi nimavirus	BDT63163.1	Hemigrapsus takanoi
Ginger2	Nematoda	Ginger2-1_Ts	XP_003368194.1	Trichinella spiralis
Ginger2	Echinodermata		PIK39696.1	Apostichopus japonicus
Ginger2	Decapoda		XP_042879490.1	Penaeus japonicus
Ginger2	Decapoda		XP_045104690.1	Portunus trituberculatus
Ginger2	Decapoda		XP_037776239.1	Penaeus monodon
Ginger2	Decapoda		XP_045589022.1	Procambarus clarkii
Ginger2	Cnidaria		XP_047123548.1	Hydra vulgaris
Ginger2	Cnidaria		XP_048586878.1	Nematostella vectensis
Ginger2	Chordata		Q6ZNG9.1	Homo sapiens
Ginger2	Chordata		XP_035699879.1	Branchiostoma floridae
Ginger2	Arthropoda	Ginger2-1_AP	XP_029344006.1	Acyrthosiphon pisum
Ginger2	Arthropoda		XP_047505092.1	Pieris napi
Ginger1	GIN1	GIN1	XP_004949361.2	Gallus gallus
Ginger1	GIN1	GIN1	XP_007486305.1	Monodelphis domestica
Ginger1	GIN1	LOC100180241	XP_002130167.1	Ciona intestinalis
Ginger1	GIN1	GIN1	NP_060146.2	Homo sapiens
Ginger1	GIN1	Gin1	NP_080526.2	Mus musculus
Ginger1	GIN1	gin1.L	NP_001085890.1	Xenopus laevis
Ginger1	GIN1	ZGC:113436	XP_064424235.1	Latimeria chalumnae
Ginger1	Porifera		KAL5471200.1	Ephydatia muelleri
Ginger1	Mollusca		GFO21393.1	Plakobranchus ocellatus
Ginger1	Mollusca		KAL8602274.1	Nucella lapillus
Ginger1	Mollusca		XP_052692737.1	Magallana angulata
Ginger1	Mollusca		XP_060606125.1	Ruditapes philippinarum
Ginger1	Echinodermata		XP_071959562.1	Antedon mediterranea
Ginger1	Cnidaria	Ginger1-1_HM	XP_065680470.1	Hydra vulgaris
Ginger1	Cnidaria	Ginger1-2_HM	XP_047122523.1	Hydra vulgaris
Ginger1	Cnidaria	Ginger1-3_HM	XP_065681477.1	Hydra vulgaris
Ginger1	Cnidaria	Ginger1-4_HM	XP_047137453.1	Hydra vulgaris
Ginger1	Cnidaria	Ginger1-11_HM	XP_065664581.1	Hydra vulgaris
Ginger1	Arthropoda		CAI6350950.1	Macrosiphum euphorbiae
Ginger1	Arthropoda	Ginger1-2_AP	CAI6360693.1	Macrosiphum euphorbiae
Ginger1	Imagin	LOC143025465	XP_076041275.1	Oratosquilla oratoria
Ginger1	Imagin		SAUD01030393.1:g15.t1	Armadillidium vulgare
Ginger1	Imagin		GKUF01008836.1:142-1194	Trichoniscus matulici
Ginger1	Imagin		GKTX01069465.1:231-1292	Hyloniscus beckeri
Ginger1	Imagin		JAJOZX010000594.1:1094001-1104000:g5.t1_edited	Bathynomus jamesi
Ginger1	Imagin		CAXKWB010041792.1:50,001-60,000:g1.t1	Meganyctiphanes norvegica
Ginger1	Imagin		JAPMSX010984927.1	Euphausia_superba
Ginger1	Imagin	LOC122254663	XP_042874400.1	Penaeus japonicus
Ginger1	Imagin		XP_068244653.1	Palaemon carinicauda
Ginger1	Imagin		JAXCGZ010009481.1	Halocaridina rubra
Ginger1	Imagin		GHBI01031222.1:164-1942	Halocaridinides trigonophthalma
Ginger1	Imagin		BAABUL010001016.1	Neocaridina denticulata
Ginger1	Imagin		GKAF01001613.1:72-1853	Crangon crangon
Ginger1	Imagin	LOC139756268	XP_071531592.1	Panulirus ornatus
Ginger1	Imagin	LOC123772409	XP_045621486.1	Procambarus clarkii
Ginger1	Imagin		JAVRFV010000049.1	Paralithodes platypus
Ginger1	Imagin	Pcinc_037205	KAK3856478.1	Petrolisthes cinctipes
Ginger1	Imagin	LOC123498980	XP_045102541.1	Portunus trituberculatus
Ginger1	Imagin	LOC126998589	XP_050716391.1	Eriocheir sinensis
Ginger1	Imagin		XP_018024546.1	Hyalella azteca
Ginger1	Imagin		GDUJ01036696.1:3-530_RC	Talitrus saltator
Ginger1	Imagin		GFVL01019626.1:484-873	Parhyale hawaiensis
Ginger1	Imagin		GEZX01077614.1: 198-1004_RC	Hirondellea gigas
Ginger1	Imagin		JASJYW010000022.1	Morinoia aosen
Errantivirus	Zam	17.6	P04323.1	Drosophila melanogaster
Errantivirus	Zam	297	P20825.1	Drosophila melanogaster
Errantivirus	Zam	Zam	CAA04050.1	Drosophila melanogaster
Errantivirus	Tom	Tom	S34639	Drosophila ananassae
Errantivirus	Ted	Ted	B36329	Trichoplusia ni
Errantivirus	Springer	Springer	AAK52055.1	Drosophila melanogaster
Errantivirus	Gypsy	Gypsy	P10401.1	Drosophila melanogaster
Errantivirus	Gypsy	Opus	Q8I7P9.1	Drosophila melanogaster
Belpaoviridae	Bel		XP_021322552.1	Danio rerio
Belpaoviridae	Bel		XP_030843395.1	Strongylocentrotus purpuratus
Belpaoviridae	Bel		XP_047123010.1	Hydra vulgaris
Belpaoviridae	Bel		XP_048576166.1	Nematostella vectensis

## Sheet: Table_S10_Imagin_CDS
Supplementary Table 10. Imagin coding sequences used in dN/dS analyses.
Taxon	Species	Accession
Penaeus	Penaeus japonicus	XM_043018466.1
	Penaeus latisulcatus	GGTT01000830.1
	Penaeus longistylus	GGTU01001009.1
	Penaeus monodon	XM_037929098.1
	Penaeus semisulcatus	GGTV01001257.1
	Penaeus chinensis	XM_047621599.1
	Penaeus indicus	XM_063750415.1
	Penaeus vannamei	XM_027351321.1
	Penaeus aztecus	GEUA01008623.1
Macrobrachium	Macrobrachium nipponense	XM_064259868.1
	Macrobrachium rosenbergii	NC_089752.1
	Macrobrachium novaehollandiae	GHDW01049199.1
	Macrobrachium tolmerum	GHDQ01045443.1
Astacidea	Procambarus clarkii	XM_045765530.1
	Procambarus virginalis	GJEC01212686.1
	Procambarus erythrops	GIVA01013313.1
	Cherax quadricarinatus	XM_070100566.1
	Cherax destructor	WNWK01008214.1
Panulirus	Panulirus ornatus	XM_071675491.1
	Panulirus gracilis	JAUUEG010005451.1
	Panulirus versicolor	JAUUDZ010013417.1
	Panulirus inflatus	JAUUDY010602921.1
	Panulirus laevicauda	JAUTXX010152419.1
	Panulirus argus	GHUJ01013554.1
	Panulirus homarus	JAUUEF010021749.1
Portunidae	Callinectes sapidus	JAOPJN010000262.1
	Scylla paramamosain	XM_064014698.1
	Portunus trituberculatus	XM_045246606.1
	Thalamita danae	GKPJ01278730.1

[truncated: 1 more sheets: Table_S11]
